# Supplementary material for: Framing Effects on Decision-Making for Diagnostic Genetic Testing: Results from a Randomized Trial
Source: Genes (Basel). 2021 Jun 20;12(6):941. doi: 10.3390/genes12060941 (PMC8234313; doi:10.3390/genes12060941)
Supplement: Supplementary file 1 [file genes-12-00941-s001.zip]

Archive with 1 entries (1 files):
- genes-1248920-supplementary.pdf
